# Supplementary material for: Phenotypic Characterization and Transcriptome Analysis of the Dwarf Mutant zmbrd1 in Maize
Source: Genes (Basel). 2025 Nov 27;16(12):1410. doi: 10.3390/genes16121410 (PMC12732407; doi:10.3390/genes16121410)
Supplement: Supplementary file 1 [file genes-16-01410-s001.zip]

Archive with 1 entries (1 files):
- genes-4003158-supplementary.xlsx
