# Supplementary material for: Phenotypic Characterization and Transcriptome Analysis of the Dwarf Mutant zmbrd1 in Maize
Source: Genes (Basel). 2025 Nov 27;16(12):1410. doi: 10.3390/genes16121410 (PMC12732407; doi:10.3390/genes16121410)
Supplement: Supplementary file 1 [file genes-16-01410-s001.zip › genes-4003158-supplementary.xlsx]

## Sheet: Table S1
Table S1. Primers used in this study
Gene annotation	Primer
brd1-F	CTCGCTCGTCCTGTTGGAAG
brd1-R	TACCTGAGCCTCCTCTGCTT
ZmGA3ox2-q-F	CCCAGGGAAGGAGGTAGGAA
ZmGA3ox2-q-R	CAGTGAAGAGCTCTGGAGGC
ZmGA2ox2-q-F	AGGGTAGAGAAGTAGAGACCCC
ZmGA2ox2-q-R	AGGAGACGCTGTCCTTCAAC
ZmGA2ox9-q-F	CCACCGTGTACTCGTCCAGA
ZmGA2ox9-q-R	TTTTTCTTTCCGCCTGCTTCC
ZmYUC1-q-F	AAAAATGCTCTGGCAGGACG
ZmYUC1-q-R	AACGCAGTAGAGCCCGTTG
ZmYUC2-q-F	CACTGTCTGGAAAGACCCCA
ZmYUC2-q-R	TTGGTGCTGCTTTGTACGTG
ZmYUC4-q-F	TCTTGGGGTACCCGTCCTTG
ZmYUC4-q-R	GTCAAGAGCATTCCCTTCGTTG

## Sheet: Table S2
Table S2. Comparison of characterized brd1 alleles in maize.
Feature	brd1-m1 (2012 study)	lil1-1 (2018 study)	zmbrd1 (Current study)
Allele name	brd1-m1	lil1-1	brd1 (zmbrd1)
Reference	Makarevitch et al., 2012	Landoni et al., 2018	Current work
Mutation type	Nonsense mutation	Transposon insertion (Mu1 element)	Nonsense mutation
Mutation location	stop codon after amino acid 165	In second exon of brd1 gene	stop codon after amino acid 22
Effect on protein	Truncated protein lacking entire CYP450 domain; predicted non-functional	Aberrant transcript with Mu1 element; predicted non-functional protein	Premature translation termination; truncated protein

## Sheet: Table S3
Table S3 RNA-seq summary table
Sample	Raw_bases(G)	Q30(%)	Mapping ratio
Zmbrd1_leaf_rep1	5.875	93.18	0.976
Zmbrd1_leaf_rep2	6.235	92.55	0.981
Zmbrd1_leaf_rep3	6.322	92.59	0.979
Zmbrd1_root_rep1	7.017	92.79	0.965
Zmbrd1_root_rep2	6.377	92.7	0.972
Zmbrd1_root_rep3	6.365	92.41	0.969
B73_leaf_rep1	7.59	92.72	0.985
B73_leaf_rep2	6.918	91.94	0.976
B73_leaf_rep3	5.979	91.81	0.973
B73_root_rep1	7.173	93.17	0.968
B73_root_rep2	6.385	92.78	0.971
B73_root_rep3	9.889	93.33	0.975
